# Supplementary material for: Elucidating the role of stacking faults in TlGaSe2 on its thermoelectric properties
Source: NPJ 2D Mater Appl. 2025 Jun 6;9(1):46. doi: 10.1038/s41699-025-00569-x (PMC12143981; doi:10.1038/s41699-025-00569-x)
Supplement: Supplementary file 2 — Supplemental Dataset 1 [file 41699_2025_569_MOESM2_ESM.zip]

Archive with 3 entries (3 files):
- TlGaSe2_AAB_stacking_relaxed.cif
- TlGaSe2_AB_stacking_relaxed.cif
- TlGaSe2_bulk_unit_cell_relaxed.cif
