# Supplementary material for: Elucidating the role of stacking faults in TlGaSe2 on its thermoelectric properties
Source: NPJ 2D Mater Appl. 2025 Jun 6;9(1):46. doi: 10.1038/s41699-025-00569-x (PMC12143981; doi:10.1038/s41699-025-00569-x)
Supplement: Supplementary file 2 — Supplemental Dataset 1 [file 41699_2025_569_MOESM2_ESM.zip › TlGaSe2_AAB_stacking_relaxed.cif]

#======================================================================
# CRYSTAL DATA
#----------------------------------------------------------------------
data_VESTA_phase_1

_chemical_name_common                  'tlgase2 1x1x3 cell AAB stacking order '
_cell_length_a                         10.771000
_cell_length_b                         10.772000
_cell_length_c                         46.258705
_cell_angle_alpha                      93.194923
_cell_angle_beta                       90.000000
_cell_angle_gamma                      90.000000
_cell_volume                           5358.834012
_space_group_name_H-M_alt              'P 1'
_space_group_IT_number                 1

loop_
_space_group_symop_operation_xyz
   'x, y, z'

loop_
   _atom_site_label
   _atom_site_occupancy
   _atom_site_fract_x
   _atom_site_fract_y
   _atom_site_fract_z
   _atom_site_adp_type
   _atom_site_U_iso_or_equiv
   _atom_site_type_symbol
   Ga1        1.0     0.812056     0.714706     0.112889    Uiso  ? Ga
   Ga2        1.0     0.812132     0.452022     0.053769    Uiso  ? Ga
   Ga3        1.0     0.187943     0.618627     0.220445    Uiso  ? Ga
   Ga4        1.0     0.187868     0.881312     0.279565    Uiso  ? Ga
   Ga5        1.0     0.312056     0.214706     0.112889    Uiso  ? Ga
   Ga6        1.0     0.312132     0.952022     0.053769    Uiso  ? Ga
   Ga7        1.0     0.687868     0.381312     0.279565    Uiso  ? Ga
   Ga8        1.0     0.936126     0.366771     0.220327    Uiso  ? Ga
   Ga9        1.0     0.063953     0.200317     0.053644    Uiso  ? Ga
   Ga10       1.0     0.063873     0.966562     0.113006    Uiso  ? Ga
   Ga11       1.0     0.436048     0.633018     0.279689    Uiso  ? Ga
   Ga12       1.0     0.436126     0.866771     0.220327    Uiso  ? Ga
   Ga13       1.0     0.563953     0.700317     0.053644    Uiso  ? Ga
   Ga14       1.0     0.563873     0.466562     0.113006    Uiso  ? Ga
   Ga15       1.0     0.062135     0.535354     0.387099    Uiso  ? Ga
   Ga16       1.0     0.437837     0.702051     0.553768    Uiso  ? Ga
   Ga17       1.0     0.562064     0.298033     0.446222    Uiso  ? Ga
   Ga18       1.0     0.937832     0.464611     0.612899    Uiso  ? Ga
   Ga19       1.0     0.186012     0.450199     0.553650    Uiso  ? Ga
   Ga20       1.0     0.313952     0.283647     0.386980    Uiso  ? Ga
   Ga21       1.0     0.685998     0.716454     0.613021    Uiso  ? Ga
   Ga22       1.0     0.813888     0.549884     0.446342    Uiso  ? Ga
   Ga23       1.0     0.562163     0.631283     0.779566    Uiso  ? Ga
   Ga24       1.0     0.314003     0.616878     0.720312    Uiso  ? Ga
   Ga25       1.0     0.687943     0.118627     0.220445    Uiso  ? Ga
   Ga26       1.0     0.936048     0.133018     0.279689    Uiso  ? Ga
   Ga27       1.0     0.062064     0.798033     0.446222    Uiso  ? Ga
   Ga28       1.0     0.437832     0.964611     0.612899    Uiso  ? Ga
   Ga29       1.0     0.562135     0.035354     0.387099    Uiso  ? Ga
   Ga30       1.0     0.937837     0.202051     0.553768    Uiso  ? Ga
   Ga31       1.0     0.185998     0.216454     0.613021    Uiso  ? Ga
   Ga32       1.0     0.313888     0.049884     0.446342    Uiso  ? Ga
   Ga33       1.0     0.686012     0.950199     0.553650    Uiso  ? Ga
   Ga34       1.0     0.813952     0.783647     0.386980    Uiso  ? Ga
   Ga35       1.0     0.062163     0.131283     0.779566    Uiso  ? Ga
   Ga36       1.0     0.062168     0.868723     0.720435    Uiso  ? Ga
   Ga37       1.0     0.437936     0.035300     0.887110    Uiso  ? Ga
   Ga38       1.0     0.437865     0.297979     0.946233    Uiso  ? Ga
   Ga39       1.0     0.562168     0.368723     0.720435    Uiso  ? Ga
   Ga40       1.0     0.937936     0.535300     0.887110    Uiso  ? Ga
   Ga41       1.0     0.937865     0.797979     0.946233    Uiso  ? Ga
   Ga42       1.0     0.186047     0.549685     0.946353    Uiso  ? Ga
   Ga43       1.0     0.186113     0.783449     0.886992    Uiso  ? Ga
   Ga44       1.0     0.313987     0.383136     0.779684    Uiso  ? Ga
   Ga45       1.0     0.686047     0.049685     0.946353    Uiso  ? Ga
   Ga46       1.0     0.686113     0.283449     0.886992    Uiso  ? Ga
   Ga47       1.0     0.814003     0.116878     0.720312    Uiso  ? Ga
   Ga48       1.0     0.813987     0.883136     0.779684    Uiso  ? Ga
   Se1        1.0     0.575033     0.749850     0.249950    Uiso  ? Se
   Se2        1.0     0.424967     0.583481     0.083382    Uiso  ? Se
   Se3        1.0     0.048567     0.749987     0.250057    Uiso  ? Se
   Se4        1.0     0.951433     0.583348     0.083276    Uiso  ? Se
   Se5        1.0     0.562595     0.984623     0.188293    Uiso  ? Se
   Se6        1.0     0.563180     0.515788     0.311741    Uiso  ? Se
   Se7        1.0     0.437407     0.348710     0.145041    Uiso  ? Se
   Se8        1.0     0.436823     0.817550     0.021592    Uiso  ? Se
   Se9        1.0     0.062595     0.484623     0.188293    Uiso  ? Se
   Se10       1.0     0.937407     0.848710     0.145041    Uiso  ? Se
   Se11       1.0     0.936823     0.317550     0.021592    Uiso  ? Se
   Se12       1.0     0.811909     0.986659     0.250133    Uiso  ? Se
   Se13       1.0     0.811882     0.513130     0.249859    Uiso  ? Se
   Se14       1.0     0.188088     0.346674     0.083201    Uiso  ? Se
   Se15       1.0     0.188117     0.820202     0.083474    Uiso  ? Se
   Se16       1.0     0.311909     0.486659     0.250133    Uiso  ? Se
   Se17       1.0     0.688088     0.846674     0.083201    Uiso  ? Se
   Se18       1.0     0.688117     0.320202     0.083474    Uiso  ? Se
   Se19       1.0     0.688276     0.568307     0.021245    Uiso  ? Se
   Se20       1.0     0.688304     0.598221     0.145428    Uiso  ? Se
   Se21       1.0     0.311727     0.765027     0.312089    Uiso  ? Se
   Se22       1.0     0.311695     0.735110     0.187905    Uiso  ? Se
   Se23       1.0     0.188276     0.068307     0.021245    Uiso  ? Se
   Se24       1.0     0.811695     0.235110     0.187905    Uiso  ? Se
   Se25       1.0     0.674973     0.666814     0.416722    Uiso  ? Se
   Se26       1.0     0.201434     0.666682     0.416606    Uiso  ? Se
   Se27       1.0     0.813078     0.599203     0.645051    Uiso  ? Se
   Se28       1.0     0.687456     0.431994     0.478375    Uiso  ? Se
   Se29       1.0     0.313116     0.567418     0.521618    Uiso  ? Se
   Se30       1.0     0.186828     0.400874     0.354925    Uiso  ? Se
   Se31       1.0     0.061810     0.596499     0.583140    Uiso  ? Se
   Se32       1.0     0.438089     0.430005     0.416538    Uiso  ? Se
   Se33       1.0     0.561806     0.570160     0.583528    Uiso  ? Se
   Se34       1.0     0.938120     0.403533     0.416803    Uiso  ? Se
   Se35       1.0     0.938267     0.651642     0.354579    Uiso  ? Se
   Se36       1.0     0.938346     0.681519     0.478764    Uiso  ? Se
   Se37       1.0     0.438267     0.151642     0.354579    Uiso  ? Se
   Se38       1.0     0.061816     0.318309     0.521228    Uiso  ? Se
   Se39       1.0     0.186920     0.734131     0.688282    Uiso  ? Se
   Se40       1.0     0.938192     0.736834     0.750195    Uiso  ? Se
   Se41       1.0     0.438229     0.485006     0.687891    Uiso  ? Se
   Se42       1.0     0.061656     0.651815     0.854569    Uiso  ? Se
   Se43       1.0     0.075033     0.249850     0.249950    Uiso  ? Se
   Se44       1.0     0.924967     0.083481     0.083382    Uiso  ? Se
   Se45       1.0     0.548567     0.249987     0.250057    Uiso  ? Se
   Se46       1.0     0.451433     0.083348     0.083276    Uiso  ? Se
   Se47       1.0     0.063180     0.015788     0.311741    Uiso  ? Se
   Se48       1.0     0.311882     0.013130     0.249859    Uiso  ? Se
   Se49       1.0     0.188304     0.098221     0.145428    Uiso  ? Se
   Se50       1.0     0.811727     0.265027     0.312089    Uiso  ? Se
   Se51       1.0     0.324917     0.333327     0.583338    Uiso  ? Se
   Se52       1.0     0.174973     0.166814     0.416722    Uiso  ? Se
   Se53       1.0     0.824917     0.833327     0.583338    Uiso  ? Se
   Se54       1.0     0.798468     0.333338     0.583330    Uiso  ? Se
   Se55       1.0     0.701434     0.166682     0.416606    Uiso  ? Se
   Se56       1.0     0.298468     0.833338     0.583330    Uiso  ? Se
   Se57       1.0     0.813116     0.067417     0.521618    Uiso  ? Se
   Se58       1.0     0.686828     0.900874     0.354925    Uiso  ? Se
   Se59       1.0     0.313078     0.099203     0.645051    Uiso  ? Se
   Se60       1.0     0.187456     0.931994     0.478375    Uiso  ? Se
   Se61       1.0     0.061806     0.070160     0.583528    Uiso  ? Se
   Se62       1.0     0.438121     0.903533     0.416803    Uiso  ? Se
   Se63       1.0     0.561810     0.096499     0.583140    Uiso  ? Se
   Se64       1.0     0.938089     0.930005     0.416538    Uiso  ? Se
   Se65       1.0     0.561772     0.848324     0.645442    Uiso  ? Se
   Se66       1.0     0.561816     0.818309     0.521228    Uiso  ? Se
   Se67       1.0     0.438346     0.181519     0.478764    Uiso  ? Se
   Se68       1.0     0.061772     0.348325     0.645442    Uiso  ? Se
   Se69       1.0     0.325027     0.666524     0.916613    Uiso  ? Se
   Se70       1.0     0.175083     0.500003     0.749995    Uiso  ? Se
   Se71       1.0     0.825027     0.166524     0.916613    Uiso  ? Se
   Se72       1.0     0.675083     0.000003     0.749995    Uiso  ? Se
   Se73       1.0     0.798566     0.666648     0.916727    Uiso  ? Se
   Se74       1.0     0.701533     0.499997     0.750003    Uiso  ? Se
   Se75       1.0     0.298566     0.166648     0.916727    Uiso  ? Se
   Se76       1.0     0.201533     0.999997     0.750003    Uiso  ? Se
   Se77       1.0     0.812546     0.401336     0.854957    Uiso  ? Se
   Se78       1.0     0.813170     0.932455     0.978408    Uiso  ? Se
   Se79       1.0     0.686881     0.765920     0.811716    Uiso  ? Se
   Se80       1.0     0.686920     0.234130     0.688282    Uiso  ? Se
   Se81       1.0     0.312546     0.901335     0.854957    Uiso  ? Se
   Se82       1.0     0.313170     0.432455     0.978408    Uiso  ? Se
   Se83       1.0     0.186881     0.265920     0.811716    Uiso  ? Se
   Se84       1.0     0.061913     0.403329     0.916795    Uiso  ? Se
   Se85       1.0     0.061879     0.929802     0.916530    Uiso  ? Se
   Se86       1.0     0.438196     0.763172     0.749805    Uiso  ? Se
   Se87       1.0     0.438192     0.236834     0.750195    Uiso  ? Se
   Se88       1.0     0.561913     0.903329     0.916795    Uiso  ? Se
   Se89       1.0     0.561879     0.429802     0.916530    Uiso  ? Se
   Se90       1.0     0.938196     0.263172     0.749805    Uiso  ? Se
   Se91       1.0     0.938229     0.985006     0.687891    Uiso  ? Se
   Se92       1.0     0.938183     0.015027     0.812106    Uiso  ? Se
   Se93       1.0     0.561731     0.181691     0.978754    Uiso  ? Se
   Se94       1.0     0.561656     0.151815     0.854569    Uiso  ? Se
   Se95       1.0     0.438183     0.515027     0.812106    Uiso  ? Se
   Se96       1.0     0.061731     0.681691     0.978754    Uiso  ? Se
   Tl1        1.0     0.810936     0.739486     0.202470    Uiso  ? Tl
   Tl2        1.0     0.811053     0.760570     0.297535    Uiso  ? Tl
   Tl3        1.0     0.189068     0.593848     0.130861    Uiso  ? Tl
   Tl4        1.0     0.188947     0.572758     0.035796    Uiso  ? Tl
   Tl5        1.0     0.310936     0.239486     0.202470    Uiso  ? Tl
   Tl6        1.0     0.688947     0.072758     0.035796    Uiso  ? Tl
   Tl7        1.0     0.938105     0.822537     0.039462    Uiso  ? Tl
   Tl8        1.0     0.938366     0.344131     0.127221    Uiso  ? Tl
   Tl9        1.0     0.061893     0.510794     0.293871    Uiso  ? Tl
   Tl10       1.0     0.061632     0.989202     0.206115    Uiso  ? Tl
   Tl11       1.0     0.438105     0.322537     0.039462    Uiso  ? Tl
   Tl12       1.0     0.438366     0.844131     0.127221    Uiso  ? Tl
   Tl13       1.0     0.561632     0.489202     0.206115    Uiso  ? Tl
   Tl14       1.0     0.439031     0.677212     0.464194    Uiso  ? Tl
   Tl15       1.0     0.438953     0.656094     0.369132    Uiso  ? Tl
   Tl16       1.0     0.560995     0.322755     0.535806    Uiso  ? Tl
   Tl17       1.0     0.938953     0.156094     0.369132    Uiso  ? Tl
   Tl18       1.0     0.188347     0.427484     0.460551    Uiso  ? Tl
   Tl19       1.0     0.311762     0.594262     0.627213    Uiso  ? Tl
   Tl20       1.0     0.688103     0.405874     0.372795    Uiso  ? Tl
   Tl21       1.0     0.811743     0.572425     0.539453    Uiso  ? Tl
   Tl22       1.0     0.560964     0.656126     0.869142    Uiso  ? Tl
   Tl23       1.0     0.938971     0.489405     0.702477    Uiso  ? Tl
   Tl24       1.0     0.688241     0.739072     0.706123    Uiso  ? Tl
   Tl25       1.0     0.311053     0.260570     0.297535    Uiso  ? Tl
   Tl26       1.0     0.689068     0.093848     0.130861    Uiso  ? Tl
   Tl27       1.0     0.561893     0.010794     0.293871    Uiso  ? Tl
   Tl28       1.0     0.060994     0.822755     0.535806    Uiso  ? Tl
   Tl29       1.0     0.061025     0.843929     0.630854    Uiso  ? Tl
   Tl30       1.0     0.561025     0.343929     0.630854    Uiso  ? Tl
   Tl31       1.0     0.939031     0.177212     0.464194    Uiso  ? Tl
   Tl32       1.0     0.188103     0.905874     0.372795    Uiso  ? Tl
   Tl33       1.0     0.311743     0.072425     0.539453    Uiso  ? Tl
   Tl34       1.0     0.688347     0.927484     0.460551    Uiso  ? Tl
   Tl35       1.0     0.811762     0.094262     0.627213    Uiso  ? Tl
   Tl36       1.0     0.060964     0.156126     0.869142    Uiso  ? Tl
   Tl37       1.0     0.061049     0.177247     0.964205    Uiso  ? Tl
   Tl38       1.0     0.439006     0.010573     0.797526    Uiso  ? Tl
   Tl39       1.0     0.438971     0.989405     0.702477    Uiso  ? Tl
   Tl40       1.0     0.561049     0.677247     0.964205    Uiso  ? Tl
   Tl41       1.0     0.939006     0.510573     0.797526    Uiso  ? Tl
   Tl42       1.0     0.188241     0.239072     0.706123    Uiso  ? Tl
   Tl43       1.0     0.188258     0.760907     0.793879    Uiso  ? Tl
   Tl44       1.0     0.311898     0.927459     0.960537    Uiso  ? Tl
   Tl45       1.0     0.311654     0.405850     0.872782    Uiso  ? Tl
   Tl46       1.0     0.688258     0.260907     0.793879    Uiso  ? Tl
   Tl47       1.0     0.811898     0.427459     0.960537    Uiso  ? Tl
   Tl48       1.0     0.811654     0.905850     0.872782    Uiso  ? Tl
