# Supplementary material for: Elucidating the role of stacking faults in TlGaSe2 on its thermoelectric properties
Source: NPJ 2D Mater Appl. 2025 Jun 6;9(1):46. doi: 10.1038/s41699-025-00569-x (PMC12143981; doi:10.1038/s41699-025-00569-x)
Supplement: Supplementary file 2 — Supplemental Dataset 1 [file 41699_2025_569_MOESM2_ESM.zip › TlGaSe2_AB_stacking_relaxed.cif]

#======================================================================
# CRYSTAL DATA
#----------------------------------------------------------------------
data_VESTA_phase_1

_chemical_name_common                  'tlgase2 1x1x2 cell AB stacking order  '
_cell_length_a                         10.771000
_cell_length_b                         10.772000
_cell_length_c                         31.245613
_cell_angle_alpha                      99.783485
_cell_angle_beta                       90.000000
_cell_angle_gamma                      90.000000
_cell_volume                           3572.556228
_space_group_name_H-M_alt              'P 1'
_space_group_IT_number                 1

loop_
_space_group_symop_operation_xyz
   'x, y, z'

loop_
   _atom_site_label
   _atom_site_occupancy
   _atom_site_fract_x
   _atom_site_fract_y
   _atom_site_fract_z
   _atom_site_adp_type
   _atom_site_U_iso_or_equiv
   _atom_site_type_symbol
   Ga1        1.0     0.812640     0.770879     0.167700    Uiso  ? Ga
   Ga2        1.0     0.812640     0.479121     0.082300    Uiso  ? Ga
   Ga3        1.0     0.187360     0.729121     0.332300    Uiso  ? Ga
   Ga4        1.0     0.312640     0.270879     0.167700    Uiso  ? Ga
   Ga5        1.0     0.312640     0.979121     0.082300    Uiso  ? Ga
   Ga6        1.0     0.687360     0.520879     0.417700    Uiso  ? Ga
   Ga7        1.0     0.936342     0.477807     0.331579    Uiso  ? Ga
   Ga8        1.0     0.063658     0.227807     0.081579    Uiso  ? Ga
   Ga9        1.0     0.436342     0.772193     0.418421    Uiso  ? Ga
   Ga10       1.0     0.436342     0.977807     0.331579    Uiso  ? Ga
   Ga11       1.0     0.563658     0.727807     0.081579    Uiso  ? Ga
   Ga12       1.0     0.563658     0.522193     0.168421    Uiso  ? Ga
   Ga13       1.0     0.312640     0.479121     0.582300    Uiso  ? Ga
   Ga14       1.0     0.812640     0.270879     0.667700    Uiso  ? Ga
   Ga15       1.0     0.436342     0.477807     0.831579    Uiso  ? Ga
   Ga16       1.0     0.563658     0.227807     0.581579    Uiso  ? Ga
   Ga17       1.0     0.187360     0.020879     0.417700    Uiso  ? Ga
   Ga18       1.0     0.687360     0.229121     0.332300    Uiso  ? Ga
   Ga19       1.0     0.936342     0.272193     0.418421    Uiso  ? Ga
   Ga20       1.0     0.063658     0.022193     0.168421    Uiso  ? Ga
   Ga21       1.0     0.312640     0.770879     0.667700    Uiso  ? Ga
   Ga22       1.0     0.687360     0.729121     0.832300    Uiso  ? Ga
   Ga23       1.0     0.687360     0.020879     0.917700    Uiso  ? Ga
   Ga24       1.0     0.812640     0.979121     0.582300    Uiso  ? Ga
   Ga25       1.0     0.187360     0.229121     0.832300    Uiso  ? Ga
   Ga26       1.0     0.187360     0.520879     0.917700    Uiso  ? Ga
   Ga27       1.0     0.436342     0.272193     0.918421    Uiso  ? Ga
   Ga28       1.0     0.563658     0.022193     0.668421    Uiso  ? Ga
   Ga29       1.0     0.936342     0.772193     0.918421    Uiso  ? Ga
   Ga30       1.0     0.936342     0.977807     0.831579    Uiso  ? Ga
   Ga31       1.0     0.063658     0.727807     0.581579    Uiso  ? Ga
   Ga32       1.0     0.063658     0.522193     0.668421    Uiso  ? Ga
   Se1        1.0     0.575747     0.875000     0.375000    Uiso  ? Se
   Se2        1.0     0.424253     0.625000     0.125000    Uiso  ? Se
   Se3        1.0     0.046863     0.875000     0.375000    Uiso  ? Se
   Se4        1.0     0.953137     0.625000     0.125000    Uiso  ? Se
   Se5        1.0     0.563626     0.670634     0.466031    Uiso  ? Se
   Se6        1.0     0.436374     0.420634     0.216031    Uiso  ? Se
   Se7        1.0     0.436374     0.829366     0.033969    Uiso  ? Se
   Se8        1.0     0.063626     0.579366     0.283969    Uiso  ? Se
   Se9        1.0     0.936374     0.920634     0.216031    Uiso  ? Se
   Se10       1.0     0.936374     0.329366     0.033969    Uiso  ? Se
   Se11       1.0     0.811909     0.639232     0.374491    Uiso  ? Se
   Se12       1.0     0.188091     0.389232     0.124491    Uiso  ? Se
   Se13       1.0     0.188091     0.860768     0.125509    Uiso  ? Se
   Se14       1.0     0.311909     0.610768     0.375509    Uiso  ? Se
   Se15       1.0     0.688091     0.889232     0.124491    Uiso  ? Se
   Se16       1.0     0.688091     0.360768     0.125509    Uiso  ? Se
   Se17       1.0     0.689025     0.579348     0.033838    Uiso  ? Se
   Se18       1.0     0.689025     0.670652     0.216162    Uiso  ? Se
   Se19       1.0     0.310975     0.920652     0.466162    Uiso  ? Se
   Se20       1.0     0.310975     0.829348     0.283838    Uiso  ? Se
   Se21       1.0     0.189025     0.079348     0.033838    Uiso  ? Se
   Se22       1.0     0.810975     0.329348     0.283838    Uiso  ? Se
   Se23       1.0     0.936374     0.420634     0.716031    Uiso  ? Se
   Se24       1.0     0.436374     0.329366     0.533969    Uiso  ? Se
   Se25       1.0     0.688091     0.389232     0.624491    Uiso  ? Se
   Se26       1.0     0.188091     0.360768     0.625509    Uiso  ? Se
   Se27       1.0     0.689025     0.079348     0.533838    Uiso  ? Se
   Se28       1.0     0.310975     0.329348     0.783838    Uiso  ? Se
   Se29       1.0     0.075747     0.375000     0.375000    Uiso  ? Se
   Se30       1.0     0.924253     0.125000     0.125000    Uiso  ? Se
   Se31       1.0     0.546863     0.375000     0.375000    Uiso  ? Se
   Se32       1.0     0.453137     0.125000     0.125000    Uiso  ? Se
   Se33       1.0     0.563626     0.079366     0.283969    Uiso  ? Se
   Se34       1.0     0.063626     0.170634     0.466031    Uiso  ? Se
   Se35       1.0     0.811909     0.110768     0.375509    Uiso  ? Se
   Se36       1.0     0.311909     0.139232     0.374491    Uiso  ? Se
   Se37       1.0     0.189025     0.170652     0.216162    Uiso  ? Se
   Se38       1.0     0.810975     0.420652     0.466162    Uiso  ? Se
   Se39       1.0     0.575747     0.375000     0.875000    Uiso  ? Se
   Se40       1.0     0.424253     0.125000     0.625000    Uiso  ? Se
   Se41       1.0     0.075747     0.875000     0.875000    Uiso  ? Se
   Se42       1.0     0.924253     0.625000     0.625000    Uiso  ? Se
   Se43       1.0     0.046863     0.375000     0.875000    Uiso  ? Se
   Se44       1.0     0.953137     0.125000     0.625000    Uiso  ? Se
   Se45       1.0     0.546863     0.875000     0.875000    Uiso  ? Se
   Se46       1.0     0.453137     0.625000     0.625000    Uiso  ? Se
   Se47       1.0     0.063626     0.079366     0.783969    Uiso  ? Se
   Se48       1.0     0.063626     0.670634     0.966031    Uiso  ? Se
   Se49       1.0     0.936374     0.829366     0.533969    Uiso  ? Se
   Se50       1.0     0.563626     0.579366     0.783969    Uiso  ? Se
   Se51       1.0     0.563626     0.170634     0.966031    Uiso  ? Se
   Se52       1.0     0.436374     0.920634     0.716031    Uiso  ? Se
   Se53       1.0     0.311909     0.110768     0.875509    Uiso  ? Se
   Se54       1.0     0.311909     0.639232     0.874491    Uiso  ? Se
   Se55       1.0     0.688091     0.860768     0.625509    Uiso  ? Se
   Se56       1.0     0.811909     0.610768     0.875509    Uiso  ? Se
   Se57       1.0     0.811909     0.139232     0.874491    Uiso  ? Se
   Se58       1.0     0.188091     0.889232     0.624491    Uiso  ? Se
   Se59       1.0     0.189025     0.579348     0.533838    Uiso  ? Se
   Se60       1.0     0.189025     0.670652     0.716162    Uiso  ? Se
   Se61       1.0     0.810975     0.920652     0.966162    Uiso  ? Se
   Se62       1.0     0.810975     0.829348     0.783838    Uiso  ? Se
   Se63       1.0     0.689025     0.170652     0.716162    Uiso  ? Se
   Se64       1.0     0.310975     0.420652     0.966162    Uiso  ? Se
   Tl1        1.0     0.810799     0.840194     0.302350    Uiso  ? Tl
   Tl2        1.0     0.810799     0.909806     0.447650    Uiso  ? Tl
   Tl3        1.0     0.189201     0.659806     0.197649    Uiso  ? Tl
   Tl4        1.0     0.189201     0.590194     0.052351    Uiso  ? Tl
   Tl5        1.0     0.310799     0.340194     0.302350    Uiso  ? Tl
   Tl6        1.0     0.689201     0.090194     0.052351    Uiso  ? Tl
   Tl7        1.0     0.938707     0.841174     0.056438    Uiso  ? Tl
   Tl8        1.0     0.938707     0.408826     0.193562    Uiso  ? Tl
   Tl9        1.0     0.061293     0.658826     0.443562    Uiso  ? Tl
   Tl10       1.0     0.438707     0.341174     0.056438    Uiso  ? Tl
   Tl11       1.0     0.438707     0.908826     0.193562    Uiso  ? Tl
   Tl12       1.0     0.561293     0.591174     0.306438    Uiso  ? Tl
   Tl13       1.0     0.810799     0.340194     0.802351    Uiso  ? Tl
   Tl14       1.0     0.189201     0.090194     0.552351    Uiso  ? Tl
   Tl15       1.0     0.438707     0.408826     0.693562    Uiso  ? Tl
   Tl16       1.0     0.938707     0.341174     0.556438    Uiso  ? Tl
   Tl17       1.0     0.310799     0.409806     0.447650    Uiso  ? Tl
   Tl18       1.0     0.689201     0.159806     0.197649    Uiso  ? Tl
   Tl19       1.0     0.061293     0.091174     0.306438    Uiso  ? Tl
   Tl20       1.0     0.561293     0.158826     0.443562    Uiso  ? Tl
   Tl21       1.0     0.310799     0.840194     0.802351    Uiso  ? Tl
   Tl22       1.0     0.310799     0.909806     0.947649    Uiso  ? Tl
   Tl23       1.0     0.689201     0.659806     0.697649    Uiso  ? Tl
   Tl24       1.0     0.689201     0.590194     0.552351    Uiso  ? Tl
   Tl25       1.0     0.810799     0.409806     0.947649    Uiso  ? Tl
   Tl26       1.0     0.189201     0.159806     0.697649    Uiso  ? Tl
   Tl27       1.0     0.438707     0.841174     0.556438    Uiso  ? Tl
   Tl28       1.0     0.561293     0.658826     0.943562    Uiso  ? Tl
   Tl29       1.0     0.561293     0.091174     0.806438    Uiso  ? Tl
   Tl30       1.0     0.938707     0.908826     0.693562    Uiso  ? Tl
   Tl31       1.0     0.061293     0.158826     0.943562    Uiso  ? Tl
   Tl32       1.0     0.061293     0.591174     0.806438    Uiso  ? Tl
