# Supplementary material for: Elucidating the role of stacking faults in TlGaSe2 on its thermoelectric properties
Source: NPJ 2D Mater Appl. 2025 Jun 6;9(1):46. doi: 10.1038/s41699-025-00569-x (PMC12143981; doi:10.1038/s41699-025-00569-x)
Supplement: Supplementary file 2 — Supplemental Dataset 1 [file 41699_2025_569_MOESM2_ESM.zip › TlGaSe2_bulk_unit_cell_relaxed.cif]

#======================================================================
# CRYSTAL DATA
#----------------------------------------------------------------------
data_VESTA_phase_1

_chemical_name_common                  'Thallium gallium selenide (1/1/2)     '
_cell_length_a                         10.772000
_cell_length_b                         10.771000
_cell_length_c                         15.636000
_cell_angle_alpha                      90.000000
_cell_angle_beta                       100.059998
_cell_angle_gamma                      90.000000
_cell_volume                           1786.278031
_space_group_name_H-M_alt              'P 1'
_space_group_IT_number                 1

loop_
_space_group_symop_operation_xyz
   'x, y, z'

loop_
   _atom_site_label
   _atom_site_occupancy
   _atom_site_fract_x
   _atom_site_fract_y
   _atom_site_fract_z
   _atom_site_adp_type
   _atom_site_U_iso_or_equiv
   _atom_site_type_symbol
   Tl1        1.0     0.459190     0.194560     0.105580    Uiso  ? Tl
   Tl2        1.0     0.543311     0.808884     0.897125    Uiso  ? Tl
   Tl3        1.0     0.542869     0.195314     0.396460    Uiso  ? Tl
   Tl4        1.0     0.463309     0.811213     0.606527    Uiso  ? Tl
   Tl5        1.0     0.959162     0.695833     0.105893    Uiso  ? Tl
   Tl6        1.0     0.040363     0.311823     0.897748    Uiso  ? Tl
   Tl7        1.0     0.034586     0.687097     0.396755    Uiso  ? Tl
   Tl8        1.0     0.963653     0.311653     0.606642    Uiso  ? Tl
   Tl9        1.0     0.217687     0.061932     0.614565    Uiso  ? Tl
   Tl10       1.0     0.785019     0.939880     0.388924    Uiso  ? Tl
   Tl11       1.0     0.787460     0.061336     0.888454    Uiso  ? Tl
   Tl12       1.0     0.215344     0.942155     0.115288    Uiso  ? Tl
   Tl13       1.0     0.719277     0.564641     0.614115    Uiso  ? Tl
   Tl14       1.0     0.288279     0.443033     0.388721    Uiso  ? Tl
   Tl15       1.0     0.291446     0.559162     0.888531    Uiso  ? Tl
   Tl16       1.0     0.719118     0.438294     0.114085    Uiso  ? Tl
   Ga1        1.0     0.399456     0.187900     0.836292    Uiso  ? Ga
   Ga2        1.0     0.601688     0.816544     0.166007    Uiso  ? Ga
   Ga3        1.0     0.604591     0.187452     0.665455    Uiso  ? Ga
   Ga4        1.0     0.397256     0.815574     0.337503    Uiso  ? Ga
   Ga5        1.0     0.900512     0.688289     0.836684    Uiso  ? Ga
   Ga6        1.0     0.104806     0.314663     0.167360    Uiso  ? Ga
   Ga7        1.0     0.107099     0.689262     0.666240    Uiso  ? Ga
   Ga8        1.0     0.897698     0.314352     0.337155    Uiso  ? Ga
   Ga9        1.0     0.147570     0.065737     0.340233    Uiso  ? Ga
   Ga10       1.0     0.855935     0.937396     0.664115    Uiso  ? Ga
   Ga11       1.0     0.855105     0.064829     0.165882    Uiso  ? Ga
   Ga12       1.0     0.148808     0.937098     0.838321    Uiso  ? Ga
   Ga13       1.0     0.646189     0.566027     0.338044    Uiso  ? Ga
   Ga14       1.0     0.356473     0.437323     0.663487    Uiso  ? Ga
   Ga15       1.0     0.353046     0.568699     0.164642    Uiso  ? Ga
   Ga16       1.0     0.648953     0.437143     0.837287    Uiso  ? Ga
   Se1        1.0     0.001115     0.926167     0.253488    Uiso  ? Se
   Se2        1.0     0.002196     0.076202     0.751268    Uiso  ? Se
   Se3        1.0     0.500359     0.428298     0.249655    Uiso  ? Se
   Se4        1.0     0.503084     0.576618     0.750275    Uiso  ? Se
   Se5        1.0     0.000304     0.455365     0.251886    Uiso  ? Se
   Se6        1.0     0.003673     0.548272     0.750939    Uiso  ? Se
   Se7        1.0     0.500879     0.956953     0.252926    Uiso  ? Se
   Se8        1.0     0.503301     0.046716     0.751861    Uiso  ? Se
   Se9        1.0     0.204848     0.439510     0.070391    Uiso  ? Se
   Se10       1.0     0.798645     0.563551     0.932805    Uiso  ? Se
   Se11       1.0     0.794359     0.437431     0.433240    Uiso  ? Se
   Se12       1.0     0.209535     0.567789     0.568995    Uiso  ? Se
   Se13       1.0     0.706511     0.937976     0.069812    Uiso  ? Se
   Se14       1.0     0.297563     0.065010     0.933181    Uiso  ? Se
   Se15       1.0     0.297257     0.938655     0.434979    Uiso  ? Se
   Se16       1.0     0.705641     0.063535     0.568816    Uiso  ? Se
   Se17       1.0     0.266047     0.191056     0.254871    Uiso  ? Se
   Se18       1.0     0.738270     0.812669     0.750412    Uiso  ? Se
   Se19       1.0     0.735741     0.190500     0.250332    Uiso  ? Se
   Se20       1.0     0.268683     0.812406     0.753677    Uiso  ? Se
   Se21       1.0     0.763075     0.690107     0.251218    Uiso  ? Se
   Se22       1.0     0.238202     0.312891     0.749461    Uiso  ? Se
   Se23       1.0     0.234693     0.691530     0.251514    Uiso  ? Se
   Se24       1.0     0.766349     0.312302     0.751209    Uiso  ? Se
   Se25       1.0     0.454954     0.309651     0.568185    Uiso  ? Se
   Se26       1.0     0.545223     0.690128     0.434033    Uiso  ? Se
   Se27       1.0     0.547788     0.312587     0.933022    Uiso  ? Se
   Se28       1.0     0.447592     0.699142     0.068696    Uiso  ? Se
   Se29       1.0     0.958745     0.813272     0.569125    Uiso  ? Se
   Se30       1.0     0.044654     0.190319     0.434903    Uiso  ? Se
   Se31       1.0     0.048909     0.811444     0.934038    Uiso  ? Se
   Se32       1.0     0.956545     0.189851     0.070670    Uiso  ? Se
